# Supplementary material for: Upregulation of Long Non-Coding RNA GCC2-AS1 Facilitates Malignant Phenotypes and Correlated With Unfavorable Prognosis for Lung Adenocarcinoma
Source: Front Oncol. 2021 Jan 26;10:628608. doi: 10.3389/fonc.2020.628608 (PMC7870869; doi:10.3389/fonc.2020.628608)
Supplement: Supplementary file 1 [file Table1.xlsx]

## Sheet: GCC2-AS1_GO_KEGG富集分析
Supplementary Table 1 GO enrichmet analysis of DEGs in LUAD patients.
ID	Description	Count	P.adjust
GO:0007586	digestion	13	1.18143e-05
GO:0030277	maintenance of gastrointestinal epithelium	6	9.613e-05
GO:0022600	digestive system process	10	0.000128952
GO:0048663	neuron fate commitment	8	0.0003126
GO:0010669	epithelial structure maintenance	6	0.0003126
GO:0052695	cellular glucuronidation	5	0.000642321
GO:0021877	forebrain neuron fate commitment	4	0.000984756
GO:0006063	uronic acid metabolic process	5	0.00149617
GO:0019585	glucuronate metabolic process	5	0.00149617
GO:0021953	central nervous system neuron differentiation	11	0.00151577
GO:0030195	negative regulation of blood coagulation	6	0.00550343
GO:1900047	negative regulation of hemostasis	6	0.00562341
GO:0070268	cornification	8	0.00640864
GO:0050819	negative regulation of coagulation	6	0.00658799
GO:0009743	response to carbohydrate	11	0.00846952
GO:0009749	response to glucose	10	0.0105988
GO:0009746	response to hexose	10	0.01229
GO:0034284	response to monosaccharide	10	0.0136616
GO:0043576	regulation of respiratory gaseous exchange	4	0.0136616
GO:0002920	regulation of humoral immune response	8	0.0148338
GO:0061045	negative regulation of wound healing	6	0.0222225
GO:0021892	cerebral cortex GABAergic interneuron differentiation	3	0.0222291
GO:0001894	tissue homeostasis	10	0.0230902
GO:0045686	negative regulation of glial cell differentiation	4	0.0230902
GO:0030193	regulation of blood coagulation	6	0.0230902
GO:1900046	regulation of hemostasis	6	0.0237833
GO:0030902	hindbrain development	8	0.0260849
GO:0050818	regulation of coagulation	6	0.028369
GO:0048871	multicellular organismal homeostasis	15	0.028369
GO:0042593	glucose homeostasis	10	0.0290992
GO:0033500	carbohydrate homeostasis	10	0.0290992
GO:0019730	antimicrobial humoral response	7	0.0312807
GO:0097154	GABAergic neuron differentiation	3	0.0318988
GO:1903035	negative regulation of response to wounding	6	0.0343861
GO:0016266	O-glycan processing	5	0.0384231
GO:0019433	triglyceride catabolic process	4	0.0384231
GO:0003407	neural retina development	5	0.039384
GO:0006959	humoral immune response	12	0.0400729
GO:0021542	dentate gyrus development	3	0.0408512
GO:0071333	cellular response to glucose stimulus	7	0.0419622
GO:0046879	hormone secretion	11	0.0430898
GO:0071331	cellular response to hexose stimulus	7	0.0436101
GO:0071326	cellular response to monosaccharide stimulus	7	0.0436101
GO:0060850	regulation of transcription involved in cell fate commitment	3	0.0436101
GO:0031424	keratinization	9	0.0473926
GO:0045666	positive regulation of neuron differentiation	12	0.0473926
GO:0009914	hormone transport	11	0.0486029
GO:0006641	triglyceride metabolic process	6	0.053801
GO:0071322	cellular response to carbohydrate stimulus	7	0.053801
GO:0002922	positive regulation of humoral immune response	3	0.053801
GO:0008202	steroid metabolic process	11	0.0559212
GO:0046461	neutral lipid catabolic process	4	0.0567778
GO:0046464	acylglycerol catabolic process	4	0.0567778
GO:0061844	antimicrobial humoral immune response mediated by antimicrobial peptide	5	0.0567778
GO:0061041	regulation of wound healing	7	0.0570469
GO:0021761	limbic system development	6	0.0570882
GO:0014014	negative regulation of gliogenesis	4	0.0630717
GO:0001678	cellular glucose homeostasis	7	0.0630717
GO:0005996	monosaccharide metabolic process	10	0.0639306
GO:0010721	negative regulation of cell development	11	0.0639306
GO:0019731	antibacterial humoral response	4	0.0639306
GO:0031099	regeneration	8	0.0639306
GO:0030072	peptide hormone secretion	9	0.0728306
GO:0089718	amino acid import across plasma membrane	3	0.0732107
GO:1903861	positive regulation of dendrite extension	3	0.0732107
GO:0021766	hippocampus development	5	0.0737916
GO:0030216	keratinocyte differentiation	10	0.0769538
GO:0030073	insulin secretion	8	0.0769538
GO:0021895	cerebral cortex neuron differentiation	3	0.0781796
GO:1903859	regulation of dendrite extension	3	0.0868614
GO:0006805	xenobiotic metabolic process	6	0.0901671
GO:0021879	forebrain neuron differentiation	4	0.0919967
GO:0043090	amino acid import	3	0.092131
GO:0071377	cellular response to glucagon stimulus	3	0.092131
GO:0046883	regulation of hormone secretion	9	0.0927768
GO:0021543	pallium development	7	0.0954331
GO:0006094	gluconeogenesis	5	0.0954331
GO:0006639	acylglycerol metabolic process	6	0.0959796
GO:0072378	blood coagulation, fibrin clot formation	3	0.0960036
GO:0045165	cell fate commitment	9	0.0960036
GO:0006638	neutral lipid metabolic process	6	0.0960215
GO:0005796	Golgi lumen	7	0.0333696
GO:0015020	glucuronosyltransferase activity	5	0.012486
GO:0005201	extracellular matrix structural constituent	9	0.0206018
GO:0001228	DNA-binding transcription activator activity, RNA polymerase II-specific	14	0.069603
GO, Gene Ontology; DEGs, differentially expressed genes.
