# Supplementary material for: Upregulation of Long Non-Coding RNA GCC2-AS1 Facilitates Malignant Phenotypes and Correlated With Unfavorable Prognosis for Lung Adenocarcinoma
Source: Front Oncol. 2021 Jan 26;10:628608. doi: 10.3389/fonc.2020.628608 (PMC7870869; doi:10.3389/fonc.2020.628608)
Supplement: Supplementary file 2 [file Table2.xlsx]

## Sheet: KEGG
ID	Description	GeneRatio	BgRatio	pvalue	p.adjust	qvalue	geneID	Count
hsa04080	Neuroactive ligand-receptor interaction	15/83	340/8037	1.61865e-06	0.00015554	0.000140511	ADRA2A/NTS/CGA/F2RL2/NTSR1/F2/GLP2R/KNG1/TAC3/TACR3/GCG/GPR50/GABRB1/GALR1/TAAR1	15
hsa04610	Complement and coagulation cascades	8/83	85/8037	2.32149e-06	0.00015554	0.000140511	FGB/CPB2/F2RL2/C8B/VTN/F2/C8A/KNG1	8
hsa00053	Ascorbate and aldarate metabolism	5/83	27/8037	7.02539e-06	0.000313801	0.000283481	UGT2B15/UGT2B4/UGT1A10/UGT2B11/UGT2A1	5
hsa00040	Pentose and glucuronate interconversions	5/83	34/8037	2.28802e-05	0.000766487	0.000692427	UGT2B15/UGT2B4/UGT1A10/UGT2B11/UGT2A1	5
hsa00140	Steroid hormone biosynthesis	6/83	61/8037	3.56607e-05	0.000955706	0.000863364	HSD17B2/UGT2B15/UGT2B4/UGT1A10/UGT2B11/UGT2A1	6
hsa00830	Retinol metabolism	6/83	67/8037	6.10097e-05	0.00125509	0.00113382	ADH1C/UGT2B15/UGT2B4/UGT1A10/UGT2B11/UGT2A1	6
hsa00860	Porphyrin and chlorophyll metabolism	5/83	42/8037	6.55644e-05	0.00125509	0.00113382	UGT2B15/UGT2B4/UGT1A10/UGT2B11/UGT2A1	5
hsa00982	Drug metabolism - cytochrome P450	6/83	72/8037	9.1673e-05	0.00153552	0.00138716	ADH1C/UGT2B15/UGT2B4/UGT1A10/UGT2B11/UGT2A1	6
hsa00980	Metabolism of xenobiotics by cytochrome P450	6/83	77/8037	0.00013352	0.00198796	0.00179588	ADH1C/UGT2B15/UGT2B4/UGT1A10/UGT2B11/UGT2A1	6
hsa05204	Chemical carcinogenesis	6/83	83/8037	0.000202349	0.00271148	0.00244949	ADH1C/UGT2B15/UGT2B4/UGT1A10/UGT2B11/UGT2A1	6
hsa00983	Drug metabolism - other enzymes	5/83	79/8037	0.00128902	0.0157026	0.0141854	UGT2B15/UGT2B4/UGT1A10/UGT2B11/UGT2A1	5
hsa00010	Glycolysis / Gluconeogenesis	4/83	68/8037	0.00521655	0.0582515	0.0526231	ADH1C/ALDOB/PCK1/G6PC	4
hsa03320	PPAR signaling pathway	4/83	76/8037	0.00772319	0.0796082	0.0719163	HMGCS2/PCK1/APOC3/ADIPOQ	4
